# Supplementary material for: Tetra-μ-oxido-tetra­kis{dioxido[3-(2-pyrid­yl)-1H-pyrazole]molybdenum(VI)}
Source: Acta Crystallogr Sect E Struct Rep Online. 2009 Aug 15;65(Pt 9):m1074. doi: 10.1107/S1600536809031717 (PMC2970160; doi:10.1107/S1600536809031717)
Supplement: Supplementary file 2 [file e-65-m1074-Isup2.hkl]

# 
# h,k,l, Fc-squared, Fo-squared, sigma(Fo-squared) and status flag 
# 
data_I
_shelx_title ' 090721e in P4(2)/n' 
_shelx_refln_list_code          4 
_shelx_F_calc_maximum      485.01 
_exptl_crystal_F_000      1136.00 
_reflns_d_resolution_high  0.8412 
 
loop_ 
 _symmetry_equiv_pos_as_xyz 
 'x, y, z' 
 '-x+1/2, -y+1/2, z' 
 '-y, x+1/2, z+1/2' 
 'y+1/2, -x, z+1/2' 
 '-x, -y, -z' 
 'x-1/2, y-1/2, -z' 
 'y, -x-1/2, -z-1/2' 
 '-y-1/2, x, -z-1/2' 
 
_cell_length_a    14.4412 
_cell_length_b    14.4412 
_cell_length_c     9.0943 
_cell_angle_alpha  90.000 
_cell_angle_beta   90.000 
_cell_angle_gamma  90.000 
 
_shelx_F_squared_multiplier     1.000 
 
loop_ 
 _refln_index_h 
 _refln_index_k 
 _refln_index_l 
 _refln_F_squared_calc 
 _refln_F_squared_meas 
 _refln_F_squared_sigma 
 _refln_observed_status 
   1   1   0    34087.09    34215.18    837.26 o 
   0   2   0    11620.09    12715.79    255.74 o 
   2   2   0      222.99      185.80     22.80 o 
  -1   3   0    10635.93    11549.42    294.01 o 
   1   3   0    55172.00    53149.01    814.25 o 
   3   3   0     8087.99     7923.31    233.25 o 
  -2   4   0    24866.99    25718.50    308.28 o 
   0   4   0   235237.61   223444.70   7850.72 o 
   2   4   0     4251.44     3826.73     68.28 o 
   4   4   0    19723.98    18206.33    273.90 o 
  -3   5   0    57645.85    57288.34    827.17 o 
  -1   5   0     8200.71     8785.41    116.06 o 
   1   5   0    60238.45    63049.60    627.91 o 
   3   5   0        3.94      -10.05     10.05 o 
   5   5   0      352.55      336.73     23.64 o 
  -4   6   0     2955.16     3315.42    106.82 o 
  -2   6   0        3.51       -2.04      7.60 o 
   0   6   0     5763.98     5759.71     83.38 o 
   2   6   0     7376.80     7267.46    103.05 o 
   4   6   0     5925.57     5926.52    107.40 o 
   6   6   0    12364.19    12618.14    190.52 o 
  -5   7   0        0.28       -5.69     16.05 o 
  -3   7   0    12728.32    12958.16    207.15 o 
  -1   7   0       30.12       59.58     64.26 o 
   1   7   0    66712.09    67538.12    693.76 o 
   3   7   0      159.27      188.69     71.14 o 
   5   7   0    42528.20    42796.05    521.28 o 
   7   7   0     1632.44     1700.90     82.32 o 
  -6   8   0    21025.49    21192.53    383.81 o 
  -4   8   0     4559.68     4506.19    240.90 o 
  -2   8   0    43185.93    42976.54    523.59 o 
   0   8   0    42874.32    45666.76    541.52 o 
   2   8   0    22691.95    22835.69    264.41 o 
   4   8   0     3682.25     3391.57    256.21 o 
   6   8   0     7378.38     7530.41    177.03 o 
   8   8   0     1037.69     1028.74     68.03 o 
  -7   9   0    16057.44    16432.98    331.67 o 
  -5   9   0     9663.47     9864.46    226.62 o 
  -3   9   0    19218.61    19065.41    349.64 o 
  -1   9   0    12721.68    13078.65    212.39 o 
   1   9   0    14995.55    15849.15    299.25 o 
   3   9   0        3.56       -6.42     12.75 o 
   5   9   0     1103.34     1045.78     61.29 o 
   7   9   0     1028.40      815.72     61.42 o 
   9   9   0     8074.49     8010.28    213.92 o 
  -8  10   0       22.52       -1.96     27.94 o 
  -6  10   0     3774.49     3860.96    137.80 o 
  -4  10   0       34.70        4.42     23.96 o 
  -2  10   0      749.80      732.76     44.34 o 
   0  10   0     2192.38     2161.78     74.17 o 
   2  10   0    10837.61    10961.38    195.43 o 
   4  10   0        2.75       21.90     17.42 o 
   6  10   0    19124.29    19417.83    290.34 o 
   8  10   0     1732.01     1640.40     90.07 o 
  10  10   0     9138.56     9473.20    250.25 o 
  -9  11   0      200.62      129.21     62.73 o 
  -7  11   0      391.62      268.53     53.58 o 
  -5  11   0     2279.55     2169.11    103.64 o 
  -3  11   0     1183.01     1010.39     55.30 o 
  -1  11   0    11469.18    11391.83    260.30 o 
   1  11   0    13060.99    13739.15    243.74 o 
   3  11   0     7957.83     8299.55    192.58 o 
   5  11   0     5837.58     6118.60    143.00 o 
   7  11   0     2551.57     2457.75    128.36 o 
   9  11   0     3163.80     3086.78    130.15 o 
  11  11   0      198.30      124.47     79.05 o 
 -10  12   0      505.36      470.38     73.74 o 
  -8  12   0      363.82      311.63     59.59 o 
  -6  12   0     6545.82     6198.06    193.49 o 
  -4  12   0      596.58      637.31    112.30 o 
  -2  12   0    10555.36    10732.67    206.03 o 
   0  12   0      594.68      616.60     91.33 o 
   2  12   0     5578.10     5706.93    139.70 o 
   4  12   0        0.21      -21.45     21.45 o 
   6  12   0      643.26      728.94     60.66 o 
   8  12   0      244.36      268.76     87.08 o 
  10  12   0     1221.79     1056.95    128.98 o 
  12  12   0       17.71       -6.23     43.90 o 
 -11  13   0        1.80       40.40     64.99 o 
  -9  13   0     3816.82     4025.63    166.67 o 
  -7  13   0      377.96      256.66     60.01 o 
  -5  13   0     4238.51     4143.48    230.11 o 
  -3  13   0      557.27      496.63     87.45 o 
  -1  13   0     2915.01     2777.87     97.63 o 
   1  13   0      438.74      368.22     72.20 o 
   3  13   0     1017.43      943.88     58.54 o 
   5  13   0     1888.63     1863.83     80.90 o 
   7  13   0     3196.26     3162.57    157.34 o 
   9  13   0     4772.83     5381.08    197.79 o 
  11  13   0     1710.16     1800.74    173.15 o 
  -8  14   0      968.78      920.25    158.97 o 
  -6  14   0      193.29      156.53     52.63 o 
  -4  14   0      311.27      267.33     60.68 o 
  -2  14   0     1138.85      968.58     61.75 o 
   0  14   0      445.08      380.99     50.21 o 
   2  14   0     5210.81     5395.01    202.86 o 
   4  14   0      555.39      600.56     74.01 o 
   6  14   0     8556.17     9200.42    351.57 o 
   8  14   0       28.47       -9.84     44.50 o 
  -7  15   0      365.15      364.06     71.81 o 
  -5  15   0     1957.88     1751.98    164.49 o 
  -3  15   0      202.51      181.70     76.16 o 
  -1  15   0     8109.14     7945.40    190.35 o 
   1  15   0     2818.19     2723.50    143.83 o 
   3  15   0     4704.01     4815.18    144.32 o 
   5  15   0      565.45      656.41     71.26 o 
   7  15   0     1649.48     1569.25    158.72 o 
  -6  16   0     1395.28     1387.74    110.29 o 
  -4  16   0     2836.40     2975.50    149.05 o 
  -2  16   0     1713.88     1768.74     90.93 o 
   0  16   0     1394.14     1417.69     82.56 o 
   2  16   0     1052.85      957.28     89.80 o 
   4  16   0      344.44      310.45     53.94 o 
   6  16   0        7.01      -26.37     46.96 o 
  -1  17   0     1330.15     1332.21     86.79 o 
   1  17   0       12.59      -34.92     34.92 o 
   0   1   1    48817.87    49547.52    393.60 o 
   1   1   1     1026.07      927.54     20.27 o 
  -1   2   1     3809.29     3750.13     64.56 o 
   0   2   1      903.15     1035.15     15.99 o 
   1   2   1      487.84      450.89     26.77 o 
   2   2   1     1755.93     1773.78     26.43 o 
  -2   3   1    14507.37    14965.81    146.02 o 
  -1   3   1      208.64      222.31      9.65 o 
   0   3   1    45731.25    45141.00    394.93 o 
   1   3   1      155.10      182.67     16.64 o 
   2   3   1    19747.36    20603.24    194.16 o 
   3   3   1      115.05      121.97     10.51 o 
  -3   4   1    11041.05     9834.11    182.64 o 
  -2   4   1     2818.93     3018.07     47.74 o 
  -1   4   1     2438.54     2635.63     48.71 o 
   0   4   1     8805.70     9276.37     78.93 o 
   1   4   1    28047.61    28123.99    218.36 o 
   2   4   1       94.13      109.23      9.80 o 
   3   4   1        6.34        6.70      5.96 o 
   4   4   1      400.96      384.94     16.56 o 
  -4   5   1     7507.83     7457.69     87.25 o 
  -3   5   1       93.42       87.20      9.58 o 
  -2   5   1     5094.86     4686.54     56.24 o 
  -1   5   1      709.69      589.25     17.16 o 
   0   5   1    17073.56    17535.68    270.27 o 
   1   5   1       46.35       44.72      7.21 o 
   2   5   1       70.21      121.86     13.51 o 
   3   5   1     4088.48     4103.79     56.39 o 
   4   5   1       41.53       53.96      9.54 o 
   5   5   1     1689.67     1623.68     34.38 o 
  -5   6   1       32.94        2.87     10.08 o 
  -4   6   1       82.80       56.07     12.44 o 
  -3   6   1     3500.25     3484.88     59.52 o 
  -2   6   1     5441.19     5800.09     79.23 o 
  -1   6   1     1103.17     1130.85     25.80 o 
   0   6   1      177.60      230.85     23.49 o 
   1   6   1     8827.62     9141.11     85.28 o 
   2   6   1     4267.56     4268.44     54.30 o 
   3   6   1       52.53       48.14      9.24 o 
   4   6   1        0.59        9.07      8.37 o 
   5   6   1    27055.84    27618.99    249.90 o 
   6   6   1     4101.86     4059.29     67.39 o 
  -6   7   1     1576.98     1540.25     37.04 o 
  -5   7   1     1522.66     1378.37     32.28 o 
  -4   7   1     4314.77     4469.11     60.77 o 
  -3   7   1       55.17       84.70     22.30 o 
  -2   7   1    16304.41    16573.38    152.41 o 
  -1   7   1      157.08      149.28     26.69 o 
   0   7   1    41241.54    43473.61    435.60 o 
   1   7   1      617.85      568.59     29.91 o 
   2   7   1    22844.81    22833.89    233.81 o 
   3   7   1      110.25      113.60     13.16 o 
   4   7   1    17630.21    17929.62    236.18 o 
   5   7   1      117.06      105.92     15.80 o 
   6   7   1     8485.81     8296.71    137.67 o 
   7   7   1      177.25      149.32     30.54 o 
  -7   8   1    16691.62    16740.81    277.60 o 
  -6   8   1      379.64      428.54     31.22 o 
  -5   8   1     4063.03     3859.97     72.23 o 
  -4   8   1      508.24      522.29     27.30 o 
  -3   8   1    15344.22    15400.71    195.59 o 
  -2   8   1      400.62      456.55     21.77 o 
  -1   8   1    10211.32    10091.84    108.12 o 
   0   8   1     2153.40     2180.26     40.63 o 
   1   8   1    27909.03    28428.99    232.25 o 
   2   8   1       77.86       62.16     11.20 o 
   3   8   1     1179.38     1098.88     29.13 o 
   4   8   1      914.15      819.77     26.18 o 
   5   8   1     4572.26     4287.14     69.37 o 
   6   8   1      157.35      145.27     24.45 o 
   7   8   1      547.55      492.52     42.90 o 
   8   8   1     1326.42     1326.12     54.22 o 
  -8   9   1      272.33      219.46     46.52 o 
  -7   9   1        2.64      -11.09     19.43 o 
  -6   9   1    22974.56    23684.74    336.99 o 
  -5   9   1      696.67      704.27     43.64 o 
  -4   9   1       12.03       19.59     29.96 o 
  -3   9   1      135.09      105.86     26.04 o 
  -2   9   1     6335.77     6180.06     95.40 o 
  -1   9   1      162.28      163.34     16.11 o 
   0   9   1      195.76      228.96     21.87 o 
   1   9   1     1196.82     1252.55     33.23 o 
   2   9   1        1.94       18.43      9.42 o 
   3   9   1     2262.83     2307.18     43.55 o 
   4   9   1      295.19      270.94     21.85 o 
   5   9   1       12.62       -5.71     10.53 o 
   6   9   1     1494.83     1389.08     40.52 o 
   7   9   1     1362.02     1358.24     47.06 o 
   8   9   1     1527.80     1468.38     58.73 o 
   9   9   1       10.40        3.53     21.81 o 
  -9  10   1     6193.20     6138.42    134.43 o 
  -8  10   1      437.71      383.05     42.27 o 
  -7  10   1      336.07      262.10     35.21 o 
  -6  10   1       97.06       57.68     25.20 o 
  -5  10   1     1649.93     1686.91     61.97 o 
  -4  10   1      707.17      637.41     41.91 o 
  -3  10   1      313.07      266.79     28.14 o 
  -2  10   1      390.97      369.83     27.89 o 
  -1  10   1     1078.59     1062.95     37.08 o 
   0  10   1       64.18       29.73     14.61 o 
   1  10   1     4508.41     4546.35     91.21 o 
   2  10   1      349.43      341.75     24.06 o 
   3  10   1     3600.15     3710.66     64.31 o 
   4  10   1       82.36       51.38     14.11 o 
   5  10   1     9804.37    10024.93    145.60 o 
   6  10   1      850.48      789.45     31.47 o 
   7  10   1     1696.00     1576.49     57.33 o 
   8  10   1      314.15      285.89     37.86 o 
   9  10   1     9779.47     9909.80    177.35 o 
  10  10   1       20.83      -11.81     24.97 o 
 -10  11   1      881.06      844.92     75.05 o 
  -9  11   1       10.17      -23.08     23.08 o 
  -8  11   1       15.59        8.51     23.52 o 
  -7  11   1     1055.46      928.83     51.13 o 
  -6  11   1      910.20      909.99     51.61 o 
  -5  11   1        8.50      -17.65     17.65 o 
  -4  11   1      864.87      781.62     44.97 o 
  -3  11   1      400.91      353.29     33.43 o 
  -2  11   1     6199.83     6217.31    160.29 o 
  -1  11   1       12.34        2.23     14.89 o 
   0  11   1       27.09       -4.28     14.24 o 
   1  11   1       36.84        4.94     15.63 o 
   2  11   1    13207.55    13555.35    165.09 o 
   3  11   1      127.64      119.37     23.96 o 
   4  11   1      763.45      712.79     35.95 o 
   5  11   1       45.31       28.04     17.03 o 
   6  11   1     7874.28     8017.86    135.72 o 
   7  11   1       88.72       63.99     22.77 o 
   8  11   1      140.17       81.57     28.45 o 
   9  11   1      153.55      101.11     31.73 o 
  10  11   1      682.83      727.79     59.25 o 
  11  11   1      406.35      362.72     48.69 o 
 -11  12   1      168.04       86.34     48.71 o 
 -10  12   1      814.37      888.68     68.29 o 
  -9  12   1     2809.31     2806.33     94.47 o 
  -8  12   1     1200.95     1158.13     60.52 o 
  -7  12   1      695.80      627.18     55.33 o 
  -6  12   1      263.60      275.46     39.94 o 
  -5  12   1     8564.51     8521.06    163.02 o 
  -4  12   1      796.18      742.62     64.76 o 
  -3  12   1      265.28      254.82     41.04 o 
  -2  12   1      521.09      481.32     36.16 o 
  -1  12   1    14189.85    14259.70    176.50 o 
   0  12   1       37.91       24.26     18.29 o 
   1  12   1     2876.52     2869.83     67.92 o 
   2  12   1      584.11      474.82     54.78 o 
   3  12   1     3260.39     3286.98     73.03 o 
   4  12   1      145.68      105.72     22.71 o 
   5  12   1      261.81      241.76     42.64 o 
   6  12   1      496.88      484.11     41.82 o 
   7  12   1        5.41      -15.01     26.77 o 
   8  12   1      520.40      501.17     57.89 o 
   9  12   1      277.40      223.01     45.60 o 
  10  12   1      165.37       95.17     44.14 o 
  11  12   1      432.99      413.98     79.71 o 
  12  12   1      598.27      588.12     61.50 o 
 -11  13   1       91.02       40.63     35.99 o 
 -10  13   1     2283.26     2226.67     89.95 o 
  -9  13   1       82.66      100.65     36.28 o 
  -8  13   1     3357.90     3328.88    105.21 o 
  -7  13   1       61.45       30.14     27.77 o 
  -6  13   1     5727.51     5710.86    192.73 o 
  -5  13   1       76.04       44.88     28.19 o 
  -4  13   1     1508.32     1480.70     65.41 o 
  -3  13   1      652.10      648.06     74.00 o 
  -2  13   1     1112.10     1074.51     44.08 o 
  -1  13   1      469.71      491.29     38.07 o 
   0  13   1      167.29      152.50     26.05 o 
   1  13   1     2468.30     2479.92     65.41 o 
   2  13   1      136.70      102.74     23.34 o 
   3  13   1       89.59       66.12     22.66 o 
   4  13   1       97.85       76.11     22.97 o 
   5  13   1     1011.50     1005.43     45.01 o 
   6  13   1     2125.11     2166.03     71.06 o 
   7  13   1      318.71      329.41     50.96 o 
   8  13   1       50.79       -1.56     28.34 o 
   9  13   1      289.00      263.23     63.16 o 
  10  13   1     5694.77     6126.78    297.61 o 
  11  13   1       19.28        9.85     47.92 o 
  -9  14   1     2772.18     2754.12    101.55 o 
  -8  14   1      279.05      264.95     51.47 o 
  -7  14   1       77.92       29.64     31.08 o 
  -6  14   1      222.30      136.79     36.80 o 
  -5  14   1      373.44      375.12     45.43 o 
  -4  14   1      596.22      546.94     53.55 o 
  -3  14   1      128.87       59.85     28.65 o 
  -2  14   1        1.48      -17.88     17.88 o 
  -1  14   1     1855.95     1844.62     59.31 o 
   0  14   1      214.60      218.43     29.55 o 
   1  14   1      774.82      799.40     47.91 o 
   2  14   1       24.20       -2.64     21.36 o 
   3  14   1     4653.23     4878.12    130.38 o 
   4  14   1      345.51      377.19     37.69 o 
   5  14   1     1647.49     1531.03     66.52 o 
   6  14   1      579.25      583.70     75.05 o 
   7  14   1     3207.23     3452.70    110.64 o 
   8  14   1       13.51       18.05     38.69 o 
   9  14   1     2349.86     2393.68    239.48 o 
  -8  15   1       59.66       50.53     42.13 o 
  -7  15   1      797.50      840.27     70.22 o 
  -6  15   1     1493.24     1479.82     74.65 o 
  -5  15   1        1.01      -26.79     26.79 o 
  -4  15   1     1189.85     1129.05     66.10 o 
  -3  15   1      365.09      330.69     47.34 o 
  -2  15   1     3192.58     3300.43     92.80 o 
  -1  15   1      189.35      184.99     31.82 o 
   0  15   1     1441.55     1468.13     55.97 o 
   1  15   1       51.02        4.84     23.63 o 
   2  15   1     6321.46     6698.70    131.69 o 
   3  15   1       14.21        4.92     23.90 o 
   4  15   1     1461.37     1424.43     57.01 o 
   5  15   1      171.77      109.65     33.87 o 
   6  15   1     3777.02     4252.52    172.16 o 
   7  15   1       12.90      -37.77     37.77 o 
   8  15   1        7.13      -36.22     40.02 o 
  -6  16   1       53.62       21.71     34.95 o 
  -5  16   1     4914.81     4756.38    135.10 o 
  -4  16   1       18.02        2.13     34.22 o 
  -3  16   1      243.54      194.57     43.12 o 
  -2  16   1      254.71      232.29     40.07 o 
  -1  16   1     6337.31     6370.62    178.04 o 
   0  16   1       85.77       94.30     32.14 o 
   1  16   1       47.89       34.12     28.99 o 
   2  16   1      518.44      545.44     60.15 o 
   3  16   1     1342.30     1289.10     55.19 o 
   4  16   1      260.33      244.90     37.18 o 
   5  16   1        1.01      -27.57     27.57 o 
   6  16   1      371.12      377.74     53.01 o 
  -1  17   1      256.87      332.52     45.40 o 
   0  17   1      323.01      303.68     45.47 o 
   1  17   1      590.07      617.08     62.27 o 
   0   0   2    67654.62    68356.27   1313.67 o 
   0   1   2     2296.81     2276.55    110.24 o 
   1   1   2     4018.04     3748.47     49.97 o 
  -1   2   2    42708.03    43471.04    539.87 o 
   0   2   2      116.36      112.58      7.14 o 
   1   2   2    13603.35    14493.60    119.67 o 
   2   2   2      390.28      397.02     13.58 o 
  -2   3   2    16503.80    16760.10    152.25 o 
  -1   3   2      309.72      403.53     11.38 o 
   0   3   2     2599.85     2680.31     37.95 o 
   1   3   2    16058.33    15350.10    158.92 o 
   2   3   2     3256.68     3285.14     62.27 o 
   3   3   2      292.39      185.49     23.70 o 
  -3   4   2       16.85       15.86      6.82 o 
  -2   4   2     5725.63     5554.07     70.70 o 
  -1   4   2      757.30      757.75     16.35 o 
   0   4   2     9090.46     8589.81     91.34 o 
   1   4   2      188.30      168.02     11.20 o 
   2   4   2     3838.75     3688.40     46.18 o 
   3   4   2     6337.85     6159.60     66.80 o 
   4   4   2       19.35       99.52     11.43 o 
  -4   5   2        0.91        0.86      6.84 o 
  -3   5   2    13323.36    12757.98    128.22 o 
  -2   5   2     2715.26     2516.59     38.00 o 
  -1   5   2       40.41       72.87      7.78 o 
   0   5   2     3721.88     3773.36     97.70 o 
   1   5   2     4132.88     3906.11     53.14 o 
   2   5   2    11641.56    11564.72    108.92 o 
   3   5   2      107.78      130.82     11.61 o 
   4   5   2     2700.97     2634.65     46.09 o 
   5   5   2      615.42      629.41     27.72 o 
  -5   6   2     5043.22     4972.00     70.71 o 
  -4   6   2     1688.13     1628.05     34.61 o 
  -3   6   2      202.51      192.78     15.63 o 
  -2   6   2      257.02      238.48     16.33 o 
  -1   6   2    17738.00    18043.45    173.68 o 
   0   6   2      161.29      144.96     11.24 o 
   1   6   2      125.90      157.76     15.52 o 
   2   6   2     8567.91     8810.90     91.56 o 
   3   6   2     6255.79     6385.27     74.46 o 
   4   6   2     4461.03     4225.38     70.71 o 
   5   6   2        8.11        5.62      9.69 o 
   6   6   2     5248.00     5267.29     76.35 o 
  -6   7   2      798.08      803.26     33.46 o 
  -5   7   2      235.75      209.14     18.48 o 
  -4   7   2    12644.48    12744.65    141.36 o 
  -3   7   2     5124.54     5223.67     98.91 o 
  -2   7   2     3163.49     3116.16     61.70 o 
  -1   7   2     1319.86     1276.77     43.28 o 
   0   7   2     7800.64     8127.67     81.68 o 
   1   7   2    28800.38    29252.77    297.30 o 
   2   7   2      669.68      727.10     46.84 o 
   3   7   2       10.59        9.68      9.81 o 
   4   7   2      704.31      766.73     42.59 o 
   5   7   2    19239.79    19593.84    179.46 o 
   6   7   2        7.60      -10.42     10.42 o 
   7   7   2     1805.70     1782.29     51.37 o 
  -7   8   2     1019.60     1034.64     41.12 o 
  -6   8   2    16488.52    16465.26    198.24 o 
  -5   8   2     1749.40     1739.94     63.57 o 
  -4   8   2       59.47       61.55     34.44 o 
  -3   8   2     1247.09     1168.48     42.65 o 
  -2   8   2    17982.90    17788.70    167.99 o 
  -1   8   2      788.29      848.79     34.56 o 
   0   8   2     3970.07     3942.48     51.33 o 
   1   8   2       13.72        1.38      8.83 o 
   2   8   2    11670.31    11705.90    166.76 o 
   3   8   2     2370.81     2227.21     42.91 o 
   4   8   2      141.77      124.44     15.56 o 
   5   8   2     1585.25     1679.15     43.28 o 
   6   8   2     2957.36     2875.94     53.01 o 
   7   8   2     6392.32     6350.45    106.96 o 
   8   8   2       44.56       25.58     18.39 o 
  -8   9   2      202.94      159.77     38.52 o 
  -7   9   2     7659.04     7436.97    195.01 o 
  -6   9   2      196.69      188.47     32.75 o 
  -5   9   2     5536.92     5422.50    112.62 o 
  -4   9   2     2651.38     2558.96     70.41 o 
  -3   9   2     6377.73     6395.93    101.65 o 
  -2   9   2       18.76       -1.21     10.66 o 
  -1   9   2     1575.79     1574.02     49.94 o 
   0   9   2    13414.95    13848.09    151.00 o 
   1   9   2     1555.23     1608.54     38.97 o 
   2   9   2      754.20      739.64     27.85 o 
   3   9   2        0.75        0.77     10.51 o 
   4   9   2    11438.25    11641.04    126.27 o 
   5   9   2      716.43      687.20     27.37 o 
   6   9   2      307.52      297.06     33.03 o 
   7   9   2      213.68      235.97     25.39 o 
   8   9   2     5669.93     5571.83    137.89 o 
   9   9   2     4607.72     4388.10    107.94 o 
  -9  10   2      837.60      820.52     56.05 o 
  -8  10   2      247.30      163.85     33.54 o 
  -7  10   2     1380.11     1295.32     57.75 o 
  -6  10   2     2492.26     2343.60     75.79 o 
  -5  10   2     3026.08     3067.52     85.37 o 
  -4  10   2        3.04      -19.14     19.14 o 
  -3  10   2     3873.29     3829.77    157.27 o 
  -2  10   2       22.56        2.37     14.05 o 
  -1  10   2     7330.83     7380.44    181.24 o 
   0  10   2        7.69       27.02     44.12 o 
   1  10   2     1549.33     1563.93     40.26 o 
   2  10   2     5761.52     5693.88     82.95 o 
   3  10   2     2372.80     2321.15     68.56 o 
   4  10   2        0.31      -12.70     12.70 o 
   5  10   2      157.90      117.94     19.41 o 
   6  10   2     6779.33     6859.24    121.97 o 
   7  10   2      119.65      126.44     22.30 o 
   8  10   2     1549.82     1445.46     60.26 o 
   9  10   2        6.57      -23.17     23.17 o 
  10  10   2     4141.78     4196.71    111.60 o 
 -10  11   2      427.66      411.53     70.23 o 
  -9  11   2      248.05      186.10     37.86 o 
  -8  11   2     1881.46     1804.32     72.88 o 
  -7  11   2       47.22       30.67     24.40 o 
  -6  11   2      306.34      298.66     41.54 o 
  -5  11   2     1316.40     1267.45     67.13 o 
  -4  11   2     2248.16     2285.64     75.09 o 
  -3  11   2       57.67       48.52     26.95 o 
  -2  11   2       14.27       -7.97     14.75 o 
  -1  11   2     7421.37     7427.60    111.78 o 
   0  11   2      390.02      399.12     31.48 o 
   1  11   2     1808.87     1820.73     59.73 o 
   2  11   2       10.88      -14.56     14.56 o 
   3  11   2     6960.10     6982.51    106.46 o 
   4  11   2      503.07      508.67     31.90 o 
   5  11   2     1632.38     1689.69     64.75 o 
   6  11   2        1.71      -18.00     18.00 o 
   7  11   2     1983.63     1891.78     68.74 o 
   8  11   2     3039.79     2921.18    127.82 o 
   9  11   2     1332.54     1252.65     60.92 o 
  10  11   2      309.07      283.57     41.65 o 
  11  11   2      637.08      550.30     54.90 o 
 -11  12   2     2065.53     2077.71     85.20 o 
 -10  12   2      268.23      258.91     44.35 o 
  -9  12   2      382.40      414.19     70.15 o 
  -8  12   2     2467.76     2285.56     84.90 o 
  -7  12   2     1132.44     1122.93     59.91 o 
  -6  12   2     6371.34     6590.83    144.09 o 
  -5  12   2       59.85       78.66     34.34 o 
  -4  12   2     4060.38     4057.94    105.90 o 
  -3  12   2      606.35      608.42     50.27 o 
  -2  12   2     7352.76     7356.50    176.60 o 
  -1  12   2      243.92      189.38     26.45 o 
   0  12   2     1214.40     1093.46     42.64 o 
   1  12   2      397.81      378.89     49.06 o 
   2  12   2     6651.30     6651.67    108.88 o 
   3  12   2      229.81      203.30     27.14 o 
   4  12   2      517.68      525.72     37.53 o 
   5  12   2     2324.82     2275.46     61.44 o 
   6  12   2     2075.25     1961.62     80.92 o 
   7  12   2      838.32      887.64     67.13 o 
   8  12   2       13.02      -27.07     27.91 o 
   9  12   2     1226.35     1184.08     72.77 o 
  10  12   2      171.82      163.77     45.99 o 
  11  12   2      187.05      124.48     44.81 o 
 -10  13   2       65.33       53.67     36.73 o 
  -9  13   2     4476.84     4608.48    171.21 o 
  -8  13   2      113.32       44.38     31.49 o 
  -7  13   2      271.73      249.81     43.24 o 
  -6  13   2      368.91      310.77     43.89 o 
  -5  13   2     5141.19     5265.09    150.37 o 
  -4  13   2      997.27     1006.40     55.60 o 
  -3  13   2     1079.38      994.20     54.41 o 
  -2  13   2      434.70      370.15     38.20 o 
  -1  13   2      971.83      891.10     45.74 o 
   0  13   2     4282.37     4255.49     87.46 o 
   1  13   2      584.41      572.79     43.36 o 
   2  13   2      311.42      302.04     31.63 o 
   3  13   2      330.20      321.18     32.04 o 
   4  13   2     4040.08     4121.22    120.63 o 
   5  13   2       11.26       -8.19     21.60 o 
   6  13   2      197.75      173.68     37.67 o 
   7  13   2     1849.82     2059.72    170.51 o 
   8  13   2     2150.79     1932.19    117.68 o 
   9  13   2     1013.78      798.94    100.54 o 
  10  13   2      116.44       72.19     54.86 o 
  -9  14   2       71.90       47.62     34.96 o 
  -8  14   2      480.64      547.69     61.61 o 
  -7  14   2      805.50      852.72     72.73 o 
  -6  14   2      374.28      270.05     44.85 o 
  -5  14   2      175.40      123.58     36.54 o 
  -4  14   2       11.32      -27.85     31.03 o 
  -3  14   2     2466.49     2465.78     88.08 o 
  -2  14   2       44.62       16.95     23.77 o 
  -1  14   2     1025.94      965.91     51.62 o 
   0  14   2      736.70      735.25     54.14 o 
   1  14   2      982.13      978.58     49.34 o 
   2  14   2     3269.80     3194.38     81.19 o 
   3  14   2      404.61      369.47     40.79 o 
   4  14   2      979.31      951.31     46.86 o 
   5  14   2        0.25      -26.77     26.77 o 
   6  14   2     4470.93     4611.76    283.96 o 
   7  14   2       35.52       12.09     38.46 o 
   8  14   2        0.24      -36.72     36.72 o 
   9  14   2      370.53      252.66     69.44 o 
  -7  15   2      148.67       70.14     37.39 o 
  -6  15   2      827.60      906.77     78.02 o 
  -5  15   2     1775.83     1787.91     81.58 o 
  -4  15   2      613.82      709.55     73.03 o 
  -3  15   2        0.38      -26.71     26.71 o 
  -2  15   2      275.68      334.21     43.99 o 
  -1  15   2     4973.32     5194.56    119.00 o 
   0  15   2       65.79       56.49     29.14 o 
   1  15   2      509.16      485.46     46.41 o 
   2  15   2        0.03      -24.38     24.77 o 
   3  15   2     4395.30     4689.87    111.28 o 
   4  15   2      352.99      405.53     49.39 o 
   5  15   2      582.52      563.29     71.24 o 
   6  15   2      175.04      145.58     47.90 o 
   7  15   2     1304.11     1322.10     91.06 o 
  -5  16   2       19.22       14.45     34.58 o 
  -4  16   2     2743.71     3052.10    108.79 o 
  -3  16   2        9.61      -21.76     34.26 o 
  -2  16   2     1655.38     1745.57    120.75 o 
  -1  16   2       77.40       57.04     31.92 o 
   0  16   2     1347.43     1471.52     65.41 o 
   1  16   2      894.68     1023.32     61.18 o 
   2  16   2     1420.00     1487.35     64.86 o 
   3  16   2        4.01       -0.61     27.95 o 
   4  16   2      237.82      285.50     58.76 o 
   5  16   2     1904.97     2091.14    191.00 o 
   0   1   3    16015.91    16451.43    164.51 o 
   1   1   3    18316.26    18929.06    314.15 o 
  -1   2   3     1826.57     1813.32     48.76 o 
   0   2   3    10748.24    11231.01    101.35 o 
   1   2   3     2379.68     2390.62     42.55 o 
   2   2   3    10804.40     9987.29    103.84 o 
  -2   3   3        5.85        7.62      6.84 o 
  -1   3   3    24210.59    24295.80    215.93 o 
   0   3   3     4606.94     4412.99     52.34 o 
   1   3   3       74.62       61.97     15.24 o 
   2   3   3     2769.33     2847.77     38.86 o 
   3   3   3       30.57       19.14      5.97 o 
  -3   4   3      660.81      515.40     15.42 o 
  -2   4   3     3576.25     3719.17     73.24 o 
  -1   4   3       12.70       25.19      9.02 o 
   0   4   3     1909.47     1965.24     53.24 o 
   1   4   3     7350.77     7076.78     91.97 o 
   2   4   3     6487.93     6549.19     71.22 o 
   3   4   3      857.35      969.65     22.63 o 
   4   4   3     2237.92     2185.22     36.20 o 
  -4   5   3       32.77       18.78      9.73 o 
  -3   5   3      221.61      250.94     32.19 o 
  -2   5   3     8019.53     8436.98    130.98 o 
  -1   5   3    12711.58    11970.12    127.31 o 
   0   5   3      839.75      748.06     20.22 o 
   1   5   3      990.63     1006.64     25.77 o 
   2   5   3     3701.29     3801.99     57.32 o 
   3   5   3    20313.53    19865.33    173.16 o 
   4   5   3      327.71      299.95     23.39 o 
   5   5   3      545.28      503.74     20.44 o 
  -5   6   3       10.38        7.42     10.56 o 
  -4   6   3    11220.30    11045.94    150.29 o 
  -3   6   3     1982.27     2062.53     50.10 o 
  -2   6   3     1791.49     1552.40     33.17 o 
  -1   6   3        3.74       -4.52      7.05 o 
   0   6   3    21678.91    21907.86    177.53 o 
   1   6   3     1980.98     1782.42     34.23 o 
   2   6   3     2947.02     2675.91     54.56 o 
   3   6   3      219.54      289.97     17.73 o 
   4   6   3     7130.82     7163.16     83.99 o 
   5   6   3     5403.15     5248.29     69.45 o 
   6   6   3      362.78      307.11     34.31 o 
  -6   7   3        2.31      -13.20     13.20 o 
  -5   7   3    11217.52    10988.68    146.84 o 
  -4   7   3      233.49      240.96     24.07 o 
  -3   7   3     3540.68     3498.04     57.16 o 
  -2   7   3     1684.77     1658.88     34.79 o 
  -1   7   3    11359.89    11346.79    122.39 o 
   0   7   3     2364.34     2300.89     72.55 o 
   1   7   3     1132.18     1226.66     33.70 o 
   2   7   3     8830.52     9215.02    137.35 o 
   3   7   3        0.18       -3.35      9.00 o 
   4   7   3      580.34      583.65     22.56 o 
   5   7   3       44.45       25.82     11.36 o 
   6   7   3     4647.89     4672.95     82.33 o 
   7   7   3     3065.45     3074.38     70.53 o 
  -7   8   3     2836.91     2780.99     68.99 o 
  -6   8   3       41.06       51.25     17.82 o 
  -5   8   3     2094.52     1971.27     54.78 o 
  -4   8   3     2578.70     2535.12     64.98 o 
  -3   8   3     4394.30     4215.57    103.98 o 
  -2   8   3        0.01        0.80     10.18 o 
  -1   8   3     1813.71     1768.71     39.53 o 
   0   8   3     1877.73     1725.95     43.51 o 
   1   8   3     9301.75     9427.81     98.30 o 
   2   8   3     3580.82     3454.10     65.58 o 
   3   8   3     1279.66     1275.07     33.32 o 
   4   8   3     6307.54     6492.83     84.59 o 
   5   8   3      493.37      476.55     29.16 o 
   6   8   3     3730.58     3611.53     67.80 o 
   7   8   3      186.49      132.27     32.12 o 
   8   8   3     8698.96     8578.93    135.61 o 
  -8   9   3        2.96      -16.18     20.96 o 
  -7   9   3      276.85      257.22     35.01 o 
  -6   9   3     6031.95     6031.65    130.35 o 
  -5   9   3     1150.63     1148.57     45.80 o 
  -4   9   3        3.70       -2.22     15.20 o 
  -3   9   3     4412.84     4478.72     85.70 o 
  -2   9   3     5406.22     5309.07     77.32 o 
  -1   9   3     9161.11     9456.30    135.41 o 
   0   9   3       75.40       66.47     14.76 o 
   1   9   3     5378.00     5474.65     79.36 o 
   2   9   3      797.58      736.29     29.23 o 
   3   9   3    14305.71    14579.18    176.52 o 
   4   9   3        1.29      -11.67     11.67 o 
   5   9   3     3280.91     3440.61     67.37 o 
   6   9   3      776.14      773.11     38.37 o 
   7   9   3     8257.63     8360.42    133.55 o 
   8   9   3      495.97      502.16     44.98 o 
   9   9   3      323.27      269.15     52.44 o 
  -9  10   3     1679.00     1671.48     69.78 o 
  -8  10   3     5959.03     5954.69    132.46 o 
  -7  10   3      239.28      210.84     36.68 o 
  -6  10   3      719.63      638.95     47.54 o 
  -5  10   3      500.61      494.73     45.16 o 
  -4  10   3    13103.74    13088.74    203.60 o 
  -3  10   3       69.31       68.87     25.63 o 
  -2  10   3      679.85      650.05     35.84 o 
  -1  10   3        2.22      -14.36     14.36 o 
   0  10   3    18123.65    18392.02    184.21 o 
   1  10   3     1335.07     1229.60     51.63 o 
   2  10   3       41.31       19.47     14.55 o 
   3  10   3     1002.04     1066.81     37.91 o 
   4  10   3     4310.58     4370.00     83.14 o 
   5  10   3     1299.14     1204.06     46.54 o 
   6  10   3       69.12       44.85     21.62 o 
   7  10   3     1406.73     1332.03     51.20 o 
   8  10   3      129.40       96.31     26.23 o 
   9  10   3     2099.81     2031.39     75.26 o 
  10  10   3      539.05      579.52     54.57 o 
 -10  11   3      992.29      933.54     65.05 o 
  -9  11   3      441.90      415.90     48.52 o 
  -8  11   3        0.23      -22.89     22.89 o 
  -7  11   3     4340.33     4470.79    115.23 o 
  -6  11   3       87.20       16.78     25.15 o 
  -5  11   3      186.71      129.66     42.67 o 
  -4  11   3      781.02      820.65     49.90 o 
  -3  11   3     3898.71     3903.02    100.92 o 
  -2  11   3      276.11      311.42     34.43 o 
  -1  11   3       33.24       10.94     19.37 o 
   0  11   3      545.38      585.72     40.32 o 
   1  11   3      698.12      712.39     42.51 o 
   2  11   3     3289.07     3581.35     89.81 o 
   3  11   3     1883.06     1866.89     49.09 o 
   4  11   3     1490.75     1490.95     52.66 o 
   5  11   3      270.96      257.67     32.33 o 
   6  11   3     1781.62     1827.79     86.60 o 
   7  11   3     3966.86     3929.10    121.55 o 
   8  11   3       64.45       54.19     33.03 o 
   9  11   3      518.55      514.71     74.96 o 
  10  11   3       74.07       83.69     35.69 o 
  11  11   3     3783.95     3682.66    111.28 o 
 -11  12   3      374.88      330.85     62.84 o 
 -10  12   3     1785.57     1787.71     79.09 o 
  -9  12   3      350.40      389.65     68.00 o 
  -8  12   3     2647.40     2576.78    113.98 o 
  -7  12   3        1.50      -22.08     25.21 o 
  -6  12   3      295.74      263.26     40.60 o 
  -5  12   3     2333.34     2430.73     83.88 o 
  -4  12   3      361.55      315.04     50.82 o 
  -3  12   3        6.63       -5.61     21.99 o 
  -2  12   3        1.28      -13.48     18.62 o 
  -1  12   3     3396.90     3609.43     91.70 o 
   0  12   3     1403.57     1345.71     58.81 o 
   1  12   3      457.10      463.16     39.65 o 
   2  12   3       21.34       10.92     19.87 o 
   3  12   3     1817.31     1893.83     62.53 o 
   4  12   3     3334.46     3430.87     86.86 o 
   5  12   3        7.74       -7.60     18.86 o 
   6  12   3       22.18       41.14     26.36 o 
   7  12   3      199.62      168.48     36.26 o 
   8  12   3     4246.05     4158.75    146.82 o 
   9  12   3        7.37      -19.81     29.81 o 
  10  12   3      340.29      316.17    112.20 o 
  11  12   3      192.95      163.40     49.18 o 
 -10  13   3      521.02      511.77     59.97 o 
  -9  13   3        7.97      -25.57     30.27 o 
  -8  13   3      617.10      612.46     60.61 o 
  -7  13   3      268.11      256.45     43.19 o 
  -6  13   3     1801.92     1887.22     79.03 o 
  -5  13   3       19.25      -21.25     24.16 o 
  -4  13   3      421.16      407.99     49.08 o 
  -3  13   3     3937.79     3913.21    109.19 o 
  -2  13   3     1377.16     1265.05     55.70 o 
  -1  13   3      587.86      527.33     59.56 o 
   0  13   3       11.47       10.14     22.00 o 
   1  13   3     6410.64     6788.44    130.23 o 
   2  13   3        8.46       -6.73     21.55 o 
   3  13   3     1501.10     1499.89     67.81 o 
   4  13   3      154.06      135.38     36.72 o 
   5  13   3     3612.77     3807.30    129.55 o 
   6  13   3     1113.89     1060.87     60.62 o 
   7  13   3      949.17     1026.58     74.78 o 
   8  13   3        5.08      -35.52     39.20 o 
   9  13   3      604.01      598.79     86.83 o 
  10  13   3     1511.15     1629.57     89.49 o 
  -8  14   3     1766.71     1706.92     87.65 o 
  -7  14   3       18.85       16.78     31.38 o 
  -6  14   3     1508.48     1474.22     72.97 o 
  -5  14   3       53.53       17.10     30.55 o 
  -4  14   3     3356.31     3307.42    106.01 o 
  -3  14   3       19.67        5.38     29.44 o 
  -2  14   3     2034.87     1930.45     71.32 o 
  -1  14   3      218.41      174.73     33.86 o 
   0  14   3     4894.45     4960.81    113.65 o 
   1  14   3      714.12      777.66     53.23 o 
   2  14   3      518.62      600.76     49.73 o 
   3  14   3     1471.07     1451.10     70.09 o 
   4  14   3      932.02      954.41     71.01 o 
   5  14   3      416.00      462.24    126.93 o 
   6  14   3       32.01      -20.60     33.23 o 
   7  14   3     1658.63     1659.60    208.03 o 
   8  14   3      259.15      308.15    103.39 o 
  -6  15   3      208.08      196.60     45.90 o 
  -5  15   3      183.25      115.86     40.81 o 
  -4  15   3      387.30      340.85     50.96 o 
  -3  15   3     2380.44     2391.57     92.48 o 
  -2  15   3      700.46      803.90     77.80 o 
  -1  15   3       93.47       61.03     30.59 o 
   0  15   3      471.45      457.92     49.55 o 
   1  15   3      325.98      281.53     41.57 o 
   2  15   3     1989.97     1997.89     84.89 o 
   3  15   3      398.99      376.73     58.64 o 
   4  15   3      467.72      421.36     58.75 o 
   5  15   3      494.26      531.93     68.15 o 
   6  15   3      584.60      526.91     69.06 o 
  -4  16   3       39.86       47.84     36.25 o 
  -3  16   3       15.17       11.33     33.49 o 
  -2  16   3      223.52      251.04     48.94 o 
  -1  16   3     1283.14     1284.41     63.86 o 
   0  16   3     1268.86     1317.91     64.22 o 
   1  16   3        6.37       17.06     32.60 o 
   2  16   3      721.40      769.02     69.74 o 
   3  16   3      392.18      434.19     57.59 o 
   4  16   3     1842.12     2161.06    130.57 o 
   0   0   4    16551.83    17604.37    424.84 o 
   0   1   4      298.17      347.61     43.96 o 
   1   1   4     7511.49     8298.33    322.01 o 
  -1   2   4    52036.04    52281.14    625.42 o 
   0   2   4        0.46       -7.96      7.96 o 
   1   2   4    19673.63    20510.04    173.79 o 
   2   2   4       25.46       11.21     10.98 o 
  -2   3   4    13530.45    13252.36    138.13 o 
  -1   3   4     2945.95     3301.33     87.20 o 
   0   3   4     5104.29     5241.18    105.26 o 
   1   3   4     4767.47     5092.49     60.83 o 
   2   3   4     2200.45     2092.06     34.09 o 
   3   3   4      527.44      546.16     21.78 o 
  -3   4   4      536.77      572.38     34.47 o 
  -2   4   4      170.09      132.21     15.01 o 
  -1   4   4     1013.52     1067.63     30.33 o 
   0   4   4     3044.94     2982.58     43.25 o 
   1   4   4       21.87       23.86      8.69 o 
   2   4   4     1064.13     1063.51     38.02 o 
   3   4   4    16190.23    16761.34    151.64 o 
   4   4   4      116.00       55.97     12.68 o 
  -4   5   4     1636.93     1603.57     39.84 o 
  -3   5   4      336.18      289.09     21.61 o 
  -2   5   4     6202.70     6468.67     86.34 o 
  -1   5   4        0.24        1.59      9.23 o 
   0   5   4     8121.91     8079.43     87.56 o 
   1   5   4     1629.22     1669.55     35.38 o 
   2   5   4    23749.20    24504.39    209.27 o 
   3   5   4        3.33       15.72      9.74 o 
   4   5   4     2487.16     2248.09     47.77 o 
   5   5   4       20.95       19.96     11.66 o 
  -5   6   4    21032.26    21628.37    216.64 o 
  -4   6   4      206.82      202.53     24.07 o 
  -3   6   4     1304.97     1202.97     34.52 o 
  -2   6   4      330.03      390.42     41.97 o 
  -1   6   4    41270.36    42675.87    431.53 o 
   0   6   4       51.89       33.60     10.40 o 
   1   6   4     1372.50     1556.56     51.59 o 
   2   6   4       86.46       59.58     13.22 o 
   3   6   4    14283.20    14416.25    140.65 o 
   4   6   4        7.50        8.43     11.47 o 
   5   6   4      736.53      778.13     30.32 o 
   6   6   4     1179.37     1198.29     38.84 o 
  -6   7   4     3763.09     3727.28    128.80 o 
  -5   7   4      215.15      233.24     26.95 o 
  -4   7   4    19811.60    19887.26    280.68 o 
  -3   7   4     1158.02     1192.53     41.78 o 
  -2   7   4     4621.25     4622.22    100.43 o 
  -1   7   4       19.50       18.37     11.41 o 
   0   7   4     7202.41     7229.72     81.18 o 
   1   7   4     8148.66     8372.09     95.63 o 
   2   7   4     1360.67     1346.64     34.34 o 
   3   7   4       12.32       -3.15     10.33 o 
   4   7   4       33.61       23.03     18.77 o 
   5   7   4     1928.02     1857.70     47.35 o 
   6   7   4      690.36      637.61     32.01 o 
   7   7   4       57.70       35.75     18.71 o 
  -7   8   4     2178.43     2060.60     81.12 o 
  -6   8   4     1056.72     1025.66     43.54 o 
  -5   8   4      163.13      133.07     23.40 o 
  -4   8   4      514.05      487.40     43.85 o 
  -3   8   4       66.22       20.30     19.92 o 
  -2   8   4     1725.50     1741.18     48.46 o 
  -1   8   4     2269.65     2335.23     68.12 o 
   0   8   4     3080.59     3083.93     62.96 o 
   1   8   4      223.22      220.27     24.54 o 
   2   8   4     1559.26     1576.30     37.97 o 
   3   8   4    15769.47    16050.61    175.17 o 
   4   8   4     1457.41     1459.75     42.65 o 
   5   8   4      276.21      259.21     25.04 o 
   6   8   4        4.50       -0.96     17.98 o 
   7   8   4    20573.07    21310.75    253.72 o 
   8   8   4      828.64      871.38     44.58 o 
  -8   9   4      161.35      124.35     31.28 o 
  -7   9   4     1377.56     1307.83     51.06 o 
  -6   9   4        1.96       -8.04     17.17 o 
  -5   9   4        8.52       -0.58     17.87 o 
  -4   9   4     7678.34     7788.37    132.17 o 
  -3   9   4      145.10      110.27     23.68 o 
  -2   9   4        9.22      -12.25     14.78 o 
  -1   9   4        0.14       -5.43     15.11 o 
   0   9   4    23455.79    24035.90    311.23 o 
   1   9   4      127.01       93.33     22.00 o 
   2   9   4     2229.30     2293.23     59.86 o 
   3   9   4      154.13      177.05     25.71 o 
   4   9   4    16045.94    16292.39    183.12 o 
   5   9   4      117.12      128.93     21.39 o 
   6   9   4     3078.73     3175.66     77.03 o 
   7   9   4       47.10       54.60     23.55 o 
   8   9   4     5278.50     5334.04    111.69 o 
   9   9   4      207.18      188.84     36.60 o 
  -9  10   4     1592.87     1496.74     68.34 o 
  -8  10   4      316.52      348.22     43.15 o 
  -7  10   4     8436.41     8259.29    209.42 o 
  -6  10   4      646.38      594.45     51.66 o 
  -5  10   4     7874.87     7967.95    203.30 o 
  -4  10   4        2.89       17.83     20.25 o 
  -3  10   4    13166.67    13122.84    179.66 o 
  -2  10   4      122.70      103.04     22.20 o 
  -1  10   4    14671.16    14940.27    412.15 o 
   0  10   4       66.05       97.84     23.32 o 
   1  10   4     4043.60     3868.97     77.24 o 
   2  10   4       76.68       53.94     20.94 o 
   3  10   4     6038.03     6137.20    124.92 o 
   4  10   4      142.08      106.69     27.77 o 
   5  10   4      711.44      636.72     40.77 o 
   6  10   4      624.40      754.58     55.09 o 
   7  10   4     1642.54     1641.66     66.67 o 
   8  10   4      129.25      131.50     28.47 o 
   9  10   4        0.14      -17.26     24.99 o 
  10  10   4      344.23      347.30     46.86 o 
 -10  11   4      578.68      497.61     55.26 o 
  -9  11   4      301.06      282.62     43.34 o 
  -8  11   4     9276.57     9157.84    179.47 o 
  -7  11   4        3.70       21.86     26.14 o 
  -6  11   4      573.44      588.85     52.52 o 
  -5  11   4        0.16       -5.78     22.94 o 
  -4  11   4     7324.55     7310.09    261.44 o 
  -3  11   4       42.60        0.43     21.95 o 
  -2  11   4       20.37        1.68     19.43 o 
  -1  11   4       45.59       53.26     22.29 o 
   0  11   4     1846.77     1788.84     53.26 o 
   1  11   4      520.19      599.41     51.62 o 
   2  11   4      168.44      183.83     42.73 o 
   3  11   4      244.34      267.39     32.61 o 
   4  11   4      651.28      747.32     64.45 o 
   5  11   4       11.45      -20.38     20.38 o 
   6  11   4        3.65      -25.03     25.03 o 
   7  11   4      244.68      250.34     39.57 o 
   8  11   4     4847.48     4980.90    124.12 o 
   9  11   4       99.07      112.24     40.12 o 
  10  11   4     1292.93     1188.77     75.77 o 
  11  11   4       46.93       44.28     39.87 o 
 -10  12   4        9.32      -14.96     32.16 o 
  -9  12   4      320.21      275.57     45.95 o 
  -8  12   4        5.00       -5.85     28.64 o 
  -7  12   4     1511.05     1402.22     74.07 o 
  -6  12   4      115.54      103.99     31.83 o 
  -5  12   4       14.34       -1.45     23.52 o 
  -4  12   4      289.74      174.30     35.97 o 
  -3  12   4       66.87       53.49     26.05 o 
  -2  12   4      343.52      340.86     37.23 o 
  -1  12   4      335.72      267.87     33.73 o 
   0  12   4       43.73       40.71     25.14 o 
   1  12   4     2459.78     2423.71     83.61 o 
   2  12   4      593.90      716.68     56.89 o 
   3  12   4     3069.29     3051.76     95.08 o 
   4  12   4        6.39      -15.13     21.51 o 
   5  12   4     4239.66     4638.98    136.15 o 
   6  12   4       38.47       28.25     37.64 o 
   7  12   4     5596.94     5873.48    213.70 o 
   8  12   4        1.30       28.56     45.25 o 
   9  12   4     1783.85     1712.77     90.11 o 
  10  12   4      183.06      111.39     44.14 o 
  -9  13   4      273.76      262.08     47.39 o 
  -8  13   4      211.86      187.31     41.92 o 
  -7  13   4      103.47       51.41     32.32 o 
  -6  13   4      499.52      403.30     51.12 o 
  -5  13   4       80.58      104.05     32.98 o 
  -4  13   4     3391.89     3326.98    102.79 o 
  -3  13   4       10.85      -14.51     24.87 o 
  -2  13   4     1905.25     1772.27     66.89 o 
  -1  13   4       44.62       31.34     24.49 o 
   0  13   4    10034.41    10515.66    288.42 o 
   1  13   4       21.14       -1.94     28.28 o 
   2  13   4      444.56      366.68     81.35 o 
   3  13   4       40.94       -6.63     35.60 o 
   4  13   4     7674.20     8080.99    249.59 o 
   5  13   4       28.33       42.05     35.99 o 
   6  13   4        4.39      -34.61     38.65 o 
   7  13   4      148.66      156.10     65.37 o 
   8  13   4     2821.62     2946.51    144.12 o 
   9  13   4      137.36      104.25     55.18 o 
  -7  14   4     4549.39     4674.47    133.48 o 
  -6  14   4       14.88      -11.02     29.72 o 
  -5  14   4      265.73      240.87     44.76 o 
  -4  14   4       14.75       38.33     31.46 o 
  -3  14   4     6929.91     7448.22    164.42 o 
  -2  14   4       97.91       76.24     30.28 o 
  -1  14   4     1086.32     1080.26     59.11 o 
   0  14   4        5.83       32.00     30.81 o 
   1  14   4     3022.76     3187.59    104.89 o 
   2  14   4      463.16      469.21     54.37 o 
   3  14   4      610.57      640.10     59.84 o 
   4  14   4       68.63       51.25     38.38 o 
   5  14   4      361.15      289.35     54.80 o 
   6  14   4      505.54      522.20     69.83 o 
   7  14   4      316.25      177.66     96.61 o 
  -5  15   4       64.61       48.09     34.64 o 
  -4  15   4     1708.21     1859.35     83.32 o 
  -3  15   4        2.62       -5.28     28.88 o 
  -2  15   4      960.65     1043.98     72.32 o 
  -1  15   4      186.79      150.85     46.80 o 
   0  15   4      612.91      522.12     79.54 o 
   1  15   4      268.17      211.72     55.98 o 
   2  15   4        8.73      -27.94     28.74 o 
   3  15   4      143.47       84.19     34.54 o 
   4  15   4      224.23      179.48     50.20 o 
   5  15   4        2.65      -36.21     36.21 o 
   0   1   5     1499.26     1651.43    100.84 o 
   1   1   5    16294.06    17329.93    193.80 o 
  -1   2   5      418.43      519.21     56.86 o 
   0   2   5     6165.33     6160.32     91.61 o 
   1   2   5        5.63      -10.50     10.50 o 
   2   2   5    25455.19    25312.62    342.21 o 
  -2   3   5      426.57      471.12     55.49 o 
  -1   3   5    23989.76    24637.49    257.14 o 
   0   3   5      598.45      648.91     30.74 o 
   1   3   5     1741.48     1684.57     33.43 o 
   2   3   5     2230.50     2354.88     47.98 o 
   3   3   5      977.94      943.65     32.38 o 
  -3   4   5      316.77      273.11     22.12 o 
  -2   4   5     2736.76     2741.70     53.94 o 
  -1   4   5     1024.33     1031.16     35.91 o 
   0   4   5     1262.45     1182.54     33.68 o 
   1   4   5       33.88       21.31      9.65 o 
   2   4   5     4232.87     4031.10     66.07 o 
   3   4   5      361.32      468.99     32.97 o 
   4   4   5     2763.91     2775.34     55.90 o 
  -4   5   5      620.85      578.99     29.98 o 
  -3   5   5        0.03        1.89     11.75 o 
  -2   5   5      103.54       83.08     16.33 o 
  -1   5   5    16510.54    17152.34    179.38 o 
   0   5   5       91.47      101.60     26.57 o 
   1   5   5      968.49      830.67     29.12 o 
   2   5   5       23.18       29.91     13.04 o 
   3   5   5    27218.87    27903.15    264.99 o 
   4   5   5        4.76       -5.11     12.45 o 
   5   5   5     1698.03     1608.94     44.15 o 
  -5   6   5       10.71       13.63     14.77 o 
  -4   6   5    10565.64    10819.38    134.03 o 
  -3   6   5      971.06     1015.75     35.21 o 
  -2   6   5    11187.04    11066.17    133.32 o 
  -1   6   5      325.98      360.36     49.72 o 
   0   6   5    13748.91    14142.35    157.31 o 
   1   6   5       15.14        0.56     14.40 o 
   2   6   5    12466.07    12375.53    207.91 o 
   3   6   5       46.83       56.95     18.39 o 
   4   6   5     4196.46     4245.25     74.35 o 
   5   6   5       28.63       18.22     14.53 o 
   6   6   5     5802.35     5941.70    106.24 o 
  -6   7   5     1089.77     1049.03     44.69 o 
  -5   7   5    15478.63    15971.18    203.50 o 
  -4   7   5        0.51        8.49     16.99 o 
  -3   7   5      280.26      269.37     33.34 o 
  -2   7   5      957.81      934.26     42.38 o 
  -1   7   5    10650.44    10893.77    179.87 o 
   0   7   5      855.78      875.95     30.64 o 
   1   7   5      282.46      300.42     43.66 o 
   2   7   5       18.19      -10.42     13.86 o 
   3   7   5       69.70       41.99     20.37 o 
   4   7   5      161.54      161.29     21.94 o 
   5   7   5      143.75       98.59     19.33 o 
   6   7   5        2.59       -8.30     16.75 o 
   7   7   5     2654.45     2688.75     71.92 o 
  -7   8   5     1540.27     1485.18     70.93 o 
  -6   8   5      293.13      275.65     35.54 o 
  -5   8   5       22.43      -16.77     16.77 o 
  -4   8   5     1809.10     1685.27     54.97 o 
  -3   8   5      270.31      245.74     28.48 o 
  -2   8   5       85.53       82.44     21.48 o 
  -1   8   5     1652.36     1617.92     47.92 o 
   0   8   5     2039.11     2033.46     52.85 o 
   1   8   5      882.50      850.78     44.58 o 
   2   8   5     3875.74     3876.28     81.34 o 
   3   8   5     2206.30     2360.38     63.42 o 
   4   8   5     7265.75     7448.36    122.37 o 
   5   8   5       32.45        1.85     17.28 o 
   6   8   5     6208.02     6268.70    114.24 o 
   7   8   5      324.71      383.47     61.53 o 
   8   8   5     5687.54     5785.72    114.72 o 
  -8   9   5       79.07       80.20     27.54 o 
  -7   9   5        6.92      -19.81     19.81 o 
  -6   9   5       49.80       22.58     21.17 o 
  -5   9   5     1853.66     1744.39     58.89 o 
  -4   9   5       68.18       49.73     22.27 o 
  -3   9   5     1525.38     1473.74     52.68 o 
  -2   9   5      292.59      285.12     31.16 o 
  -1   9   5     7930.41     7986.14    129.34 o 
   0   9   5       89.79      107.00     24.93 o 
   1   9   5     3160.05     3123.65     78.21 o 
   2   9   5       38.31        2.35     20.89 o 
   3   9   5    12506.50    12453.16    197.66 o 
   4   9   5      228.03      287.79     46.41 o 
   5   9   5     2172.71     2115.80     71.89 o 
   6   9   5       25.39       21.55     24.45 o 
   7   9   5     7769.21     7779.25    152.86 o 
   8   9   5        2.34      -22.17     22.17 o 
   9   9   5      206.84      158.62     34.07 o 
  -9  10   5       19.20      -11.33     28.81 o 
  -8  10   5     5494.05     5274.08    129.85 o 
  -7  10   5        5.61       14.67     26.84 o 
  -6  10   5      156.10       92.33     30.21 o 
  -5  10   5        3.86       -6.30     19.69 o 
  -4  10   5    11216.75    11280.61    169.40 o 
  -3  10   5        0.08        7.35     19.12 o 
  -2  10   5      122.67       98.35     24.02 o 
  -1  10   5      105.06       75.60     21.71 o 
   0  10   5    14226.85    14347.34    199.00 o 
   1  10   5      250.68      264.52     32.09 o 
   2  10   5       11.28       -4.44     18.89 o 
   3  10   5       10.83      -17.79     20.74 o 
   4  10   5     4707.29     4806.42    128.47 o 
   5  10   5      608.30      677.05     62.69 o 
   6  10   5      113.05       98.43     36.87 o 
   7  10   5      183.83      214.58     43.68 o 
   8  10   5       33.51       14.79     32.17 o 
   9  10   5      195.81      217.34     72.65 o 
  10  10   5      293.53      263.59     55.09 o 
 -10  11   5       11.44       -8.24     30.48 o 
  -9  11   5      321.94      226.35     47.77 o 
  -8  11   5       70.77        5.01     29.60 o 
  -7  11   5     7493.63     7559.09    160.98 o 
  -6  11   5      107.29       56.35     28.47 o 
  -5  11   5     1407.84     1433.87     65.48 o 
  -4  11   5       69.31       15.13     26.61 o 
  -3  11   5     3097.66     3227.08     95.30 o 
  -2  11   5       62.79       22.78     26.69 o 
  -1  11   5     1020.77      913.76     45.61 o 
   0  11   5       48.95       14.00     20.43 o 
   1  11   5       15.33        5.20     20.43 o 
   2  11   5        4.32      -17.49     19.27 o 
   3  11   5      547.89      534.35     70.44 o 
   4  11   5        0.01       -1.82     23.27 o 
   5  11   5      779.56      813.06     68.50 o 
   6  11   5       54.62       21.11     31.90 o 
   7  11   5     1437.99     1523.50     91.73 o 
   8  11   5      399.19      466.73     94.40 o 
   9  11   5     2122.43     2162.69    124.64 o 
  10  11   5      144.32      102.45     54.96 o 
  -9  12   5        0.04      -30.37     30.37 o 
  -8  12   5     1894.98     1938.23     82.52 o 
  -7  12   5      133.59       89.71     35.25 o 
  -6  12   5      739.38      731.40     61.89 o 
  -5  12   5        2.24      -23.55     23.55 o 
  -4  12   5      487.10      455.75     49.45 o 
  -3  12   5        2.23      -22.19     22.19 o 
  -2  12   5      152.77       93.44     35.06 o 
  -1  12   5      183.00      127.57     32.42 o 
   0  12   5     1652.40     1561.50     69.64 o 
   1  12   5      191.70      121.65     33.97 o 
   2  12   5      140.23      129.74     30.00 o 
   3  12   5      328.79      308.42     39.77 o 
   4  12   5     6278.16     6705.00    197.88 o 
   5  12   5        0.37      -10.53     31.42 o 
   6  12   5        0.65      -30.26     32.75 o 
   7  12   5        1.17       15.91     36.15 o 
   8  12   5     5147.74     5526.35    168.76 o 
   9  12   5      146.45      109.53     55.17 o 
  -7  13   5      260.66      172.14     43.63 o 
  -6  13   5       40.31      -20.75     27.82 o 
  -5  13   5      252.88      283.33     46.00 o 
  -4  13   5       20.61        0.94     28.11 o 
  -3  13   5     2650.29     2739.10     94.09 o 
  -2  13   5      157.09       99.79     40.26 o 
  -1  13   5      759.32      808.72     68.73 o 
   0  13   5        7.96       -4.75     27.69 o 
   1  13   5     5365.88     5448.81    138.39 o 
   2  13   5       22.64        1.10     28.90 o 
   3  13   5     1795.94     1742.23     77.61 o 
   4  13   5       69.23       25.20     47.06 o 
   5  13   5     3563.93     3779.09    138.64 o 
   6  13   5       70.03       47.21     51.63 o 
   7  13   5     1819.96     1930.51     96.51 o 
  -5  14   5       74.66       46.59     34.79 o 
  -4  14   5     2959.15     2947.88    116.34 o 
  -3  14   5       59.99       26.75     38.72 o 
  -2  14   5     1627.52     1533.12     86.55 o 
  -1  14   5        1.14      -21.76     29.50 o 
   0  14   5     3693.89     3470.55    112.73 o 
   1  14   5       37.52       40.13     32.86 o 
   2  14   5      435.84      345.53     49.75 o 
   3  14   5        0.02      -27.56     28.45 o 
   4  14   5      847.21      970.24     87.56 o 
   5  14   5        1.50      -20.60     35.62 o 
  -2  15   5       12.41        7.84     38.72 o 
  -1  15   5       11.30        9.98     33.61 o 
   0  15   5      146.57       69.94     36.30 o 
   1  15   5        9.70      -13.93     30.59 o 
   2  15   5        0.69      -30.24     30.24 o 
   0   0   6     8721.93     8227.03    279.55 o 
   0   1   6     1084.92     1031.18     45.46 o 
   1   1   6      326.27      326.12     59.18 o 
  -1   2   6    30252.80    30679.78    358.52 o 
   0   2   6      173.45       88.82     23.12 o 
   1   2   6     6096.37     5969.03    115.43 o 
   2   2   6       37.53       32.46     16.49 o 
  -2   3   6    16547.04    16796.71    180.61 o 
  -1   3   6      193.09      181.42     43.91 o 
   0   3   6     2404.24     2413.76     69.93 o 
   1   3   6     4931.12     5102.15     92.26 o 
   2   3   6     2288.00     2156.93     49.27 o 
   3   3   6     4467.58     4589.60     77.01 o 
  -3   4   6       63.71       41.50     14.71 o 
  -2   4   6      669.57      668.81     35.08 o 
  -1   4   6      766.99      778.27     35.49 o 
   0   4   6     6094.82     6274.51    120.36 o 
   1   4   6       68.91       31.08     16.05 o 
   2   4   6      117.22       97.47     22.62 o 
   3   4   6     4990.86     4975.92     93.45 o 
   4   4   6     3855.09     3919.34     72.55 o 
  -4   5   6      235.14      188.27     23.25 o 
  -3   5   6     4244.36     4362.85     94.21 o 
  -2   5   6     2005.06     1901.51     49.05 o 
  -1   5   6       57.40       49.32     30.80 o 
   0   5   6     6159.06     6452.61    111.32 o 
   1   5   6      578.05      459.67     37.91 o 
   2   5   6    11663.84    11840.48    162.60 o 
   3   5   6       73.64       58.15     20.06 o 
   4   5   6     7007.79     7358.01    142.94 o 
   5   5   6       23.81       12.02     17.28 o 
  -5   6   6     9396.38     9764.17    176.25 o 
  -4   6   6      134.83      108.07     21.47 o 
  -3   6   6      128.81      100.32     20.37 o 
  -2   6   6      510.36      500.08     50.90 o 
  -1   6   6    23135.51    23384.61    282.75 o 
   0   6   6       24.56       15.92     18.08 o 
   1   6   6       27.30       -6.67     15.87 o 
   2   6   6        0.40       -4.00     15.48 o 
   3   6   6    12488.09    12643.39    173.31 o 
   4   6   6       41.66       31.93     20.10 o 
   5   6   6       86.84       45.89     20.53 o 
   6   6   6      515.14      556.43     47.55 o 
  -6   7   6     2541.42     2543.18     71.30 o 
  -5   7   6       69.04       45.64     20.62 o 
  -4   7   6     7855.86     7969.71    131.32 o 
  -3   7   6      520.98      549.43     39.84 o 
  -2   7   6     3743.12     3766.37     82.43 o 
  -1   7   6       47.17       41.25     23.48 o 
   0   7   6     3343.37     3267.32     69.94 o 
   1   7   6      457.57      540.72     51.21 o 
   2   7   6      314.56      248.69     28.92 o 
   3   7   6      193.83      166.59     32.59 o 
   4   7   6       82.90       84.11     22.63 o 
   5   7   6     1017.61     1053.11     45.92 o 
   6   7   6      141.13      127.85     30.70 o 
   7   7   6      356.50      373.59     46.11 o 
  -7   8   6     3035.15     2867.81     90.65 o 
  -6   8   6      658.95      776.25     45.60 o 
  -5   8   6     1926.38     1870.39     61.73 o 
  -4   8   6        9.40      -18.33     18.33 o 
  -3   8   6      534.57      488.60     39.20 o 
  -2   8   6     4192.95     4186.47    103.45 o 
  -1   8   6        7.58      -17.72     17.72 o 
   0   8   6      293.22      376.09     64.01 o 
   1   8   6       37.25        8.70     21.85 o 
   2   8   6     2049.09     2097.83     72.41 o 
   3   8   6     5916.15     6009.11    128.45 o 
   4   8   6      527.25      582.40     43.09 o 
   5   8   6      625.71      714.09     75.48 o 
   6   8   6      961.24      955.02     54.37 o 
   7   8   6     7636.76     7988.31    159.44 o 
   8   8   6       36.02       30.41     27.13 o 
  -8   9   6      222.15      201.66     40.41 o 
  -7   9   6     1360.48     1393.74     65.03 o 
  -6   9   6      127.06       77.87     25.98 o 
  -5   9   6      430.79      361.38     38.22 o 
  -4   9   6     1048.72     1042.64     48.36 o 
  -3   9   6     3104.89     3060.13     90.35 o 
  -2   9   6       42.47       47.03     24.55 o 
  -1   9   6       36.54       11.93     21.58 o 
   0   9   6     9637.21     9654.81    156.30 o 
   1   9   6     1252.70     1178.66     73.02 o 
   2   9   6      826.94      788.31     49.51 o 
   3   9   6      261.48      258.97     61.14 o 
   4   9   6    10336.82    10901.86    188.95 o 
   5   9   6       85.48       46.95     32.32 o 
   6   9   6      686.35      798.79     69.75 o 
   7   9   6     1456.59     1516.28     79.06 o 
   8   9   6     3629.48     3887.37    110.53 o 
   9   9   6      664.90      747.42     63.29 o 
  -9  10   6      107.12       57.01     39.62 o 
  -8  10   6      322.33      358.98     55.97 o 
  -7  10   6     2925.89     2918.08     96.54 o 
  -6  10   6        2.25       -3.72     22.45 o 
  -5  10   6     2464.41     2410.27     74.20 o 
  -4  10   6       48.49       74.84     26.40 o 
  -3  10   6     5338.29     5557.73    128.80 o 
  -2  10   6      407.70      322.40     41.52 o 
  -1  10   6     6052.60     6142.01    122.35 o 
   0  10   6       51.34       58.17     25.49 o 
   1  10   6     3974.80     4058.58     97.67 o 
   2  10   6     2059.07     2011.46     68.19 o 
   3  10   6     2852.55     2880.28     90.84 o 
   4  10   6       62.17       43.98     27.93 o 
   5  10   6      863.95      911.09     69.50 o 
   6  10   6     3194.86     3574.11    122.93 o 
   7  10   6      431.06      530.12     63.55 o 
   8  10   6      360.38      474.01     62.37 o 
   9  10   6       33.06      -16.99     43.78 o 
  10  10   6     1014.59     1014.43    105.64 o 
  -9  11   6      163.74      138.94     46.93 o 
  -8  11   6     4297.39     4475.30    146.94 o 
  -7  11   6        5.13       -5.21     28.96 o 
  -6  11   6      467.75      455.61     84.03 o 
  -5  11   6      341.66      290.31     68.56 o 
  -4  11   6     4486.91     4636.27    195.11 o 
  -3  11   6     1364.89     1249.20     62.44 o 
  -2  11   6       42.01      -10.81     25.23 o 
  -1  11   6      645.37      701.46     52.05 o 
   0  11   6     1530.69     1358.81     66.17 o 
   1  11   6      976.91      971.81     50.40 o 
   2  11   6        8.70       17.68     23.08 o 
   3  11   6       28.76       26.70     24.62 o 
   4  11   6      417.74      441.24     49.31 o 
   5  11   6     1006.47     1130.06     80.27 o 
   6  11   6       29.87       26.79     35.82 o 
   7  11   6      159.09      218.06     50.16 o 
   8  11   6     3649.56     3804.81    134.01 o 
   9  11   6      642.27      737.96     95.64 o 
  -7  12   6     2013.47     1882.05     82.76 o 
  -6  12   6      302.21      278.20     48.36 o 
  -5  12   6      361.39      229.60     49.80 o 
  -4  12   6       74.06       35.76     34.48 o 
  -3  12   6       39.36       -4.43     33.16 o 
  -2  12   6     1659.07     1539.83     87.32 o 
  -1  12   6        3.07      -15.04     26.13 o 
   0  12   6      102.48       62.24     32.14 o 
   1  12   6     1342.87     1481.89     62.68 o 
   2  12   6      452.54      431.55     44.85 o 
   3  12   6     1230.20     1222.90     58.77 o 
   4  12   6      244.07      252.79     63.99 o 
   5  12   6     3272.23     3528.64    145.93 o 
   6  12   6       36.69        2.11     38.42 o 
   7  12   6     1701.01     1870.03    106.04 o 
  -5  13   6      189.84       81.62     42.55 o 
  -4  13   6      686.47      737.61     93.31 o 
  -3  13   6      277.10      152.67     45.79 o 
  -2  13   6      455.40      362.24     57.61 o 
  -1  13   6       37.57       15.95     31.11 o 
   0  13   6     4430.17     4685.99    131.94 o 
   1  13   6      313.53      237.99     53.57 o 
   2  13   6      250.92      134.01     39.38 o 
   3  13   6      149.05      130.20     39.62 o 
   4  13   6     4055.60     4337.23    188.09 o 
   5  13   6       42.20       63.73     36.67 o 
  -2  14   6       11.49        6.19     38.75 o 
  -1  14   6      425.85      298.37     55.32 o 
   0  14   6      129.87       63.93     36.44 o 
   1  14   6     2261.64     2339.24     96.27 o 
   2  14   6      100.08      127.93     39.44 o 
   0   1   7     2380.54     2293.59     73.15 o 
   1   1   7     2278.30     2255.86     72.50 o 
  -1   2   7      206.04      123.02     35.97 o 
   0   2   7     1119.19     1009.11     49.06 o 
   1   2   7      912.76      814.08     66.25 o 
   2   2   7     7656.62     8107.85    149.35 o 
  -2   3   7     2512.57     2560.72     82.11 o 
  -1   3   7     2959.28     2956.86     83.84 o 
   0   3   7     5722.71     5736.36    121.46 o 
   1   3   7       10.22        3.28     18.60 o 
   2   3   7     2479.07     2359.86     64.89 o 
   3   3   7       31.39       22.28     17.71 o 
  -3   4   7    11257.33    11074.91    183.93 o 
  -2   4   7        8.58        2.92     19.78 o 
  -1   4   7      703.64      568.22     46.40 o 
   0   4   7        8.76       -7.87     19.06 o 
   1   4   7     4211.76     4240.47    102.77 o 
   2   4   7     2452.38     2484.00     67.76 o 
   3   4   7     2989.80     2811.84     95.69 o 
   4   4   7      311.44      278.58     50.39 o 
  -4   5   7     1799.06     1871.93     60.31 o 
  -3   5   7       83.81       88.03     26.46 o 
  -2   5   7     1341.06     1275.88     48.56 o 
  -1   5   7     1710.56     1693.97     55.85 o 
   0   5   7     1884.10     1836.37     67.01 o 
   1   5   7       40.73        6.52     18.52 o 
   2   5   7        9.01      -14.62     16.14 o 
   3   5   7     2673.57     2802.66     73.95 o 
   4   5   7      174.19      138.12     25.94 o 
   5   5   7        0.86       -4.84     23.65 o 
  -5   6   7      182.23      170.61     32.93 o 
  -4   6   7     4269.30     4256.49    127.00 o 
  -3   6   7      735.73      720.47     60.04 o 
  -2   6   7     1418.45     1491.86     53.20 o 
  -1   6   7      258.90      235.67     34.08 o 
   0   6   7     4350.03     4367.35    121.92 o 
   1   6   7      954.82      866.57     42.53 o 
   2   6   7     2067.12     2249.49     66.48 o 
   3   6   7      467.70      435.66     44.37 o 
   4   6   7      549.72      587.38     58.54 o 
   5   6   7     2098.02     2211.35     67.86 o 
   6   6   7      233.61      242.50     37.05 o 
  -6   7   7       24.26      -10.47     24.03 o 
  -5   7   7     2993.59     3078.07     92.81 o 
  -4   7   7     1283.10     1246.45     74.16 o 
  -3   7   7     2108.68     2140.32     75.01 o 
  -2   7   7     1565.60     1619.85     64.94 o 
  -1   7   7     3774.93     3551.90     97.50 o 
   0   7   7     1183.50     1229.24     58.10 o 
   1   7   7      227.76      168.62     51.90 o 
   2   7   7     3414.79     3441.45     84.90 o 
   3   7   7       69.02       42.15     22.11 o 
   4   7   7     3913.20     3993.73     93.36 o 
   5   7   7       35.57       32.95     24.42 o 
   6   7   7     1968.30     1994.11     77.18 o 
   7   7   7     1709.67     1780.26     73.78 o 
  -7   8   7     1634.97     1591.03     71.14 o 
  -6   8   7      173.00      117.14     31.95 o 
  -5   8   7     1391.74     1353.03     74.78 o 
  -4   8   7      184.22      138.11     45.05 o 
  -3   8   7     5738.27     5930.11    132.87 o 
  -2   8   7       54.89       27.13     25.01 o 
  -1   8   7     1329.26     1375.12     70.59 o 
   0   8   7      398.44      353.85     38.16 o 
   1   8   7     2673.29     2564.90     85.29 o 
   2   8   7      169.18      127.57     40.42 o 
   3   8   7      184.41      194.04     36.02 o 
   4   8   7     2939.85     3055.17     97.83 o 
   5   8   7     1720.44     1736.51     84.78 o 
   6   8   7      526.89      623.86     55.51 o 
   7   8   7       11.97        3.78     29.01 o 
   8   8   7     3832.41     3953.26    114.32 o 
  -8   9   7        1.37      -10.08     30.02 o 
  -7   9   7      317.63      302.47     46.00 o 
  -6   9   7     2741.90     2821.17    156.53 o 
  -5   9   7      179.43      146.14     42.93 o 
  -4   9   7       26.21       45.63     28.09 o 
  -3   9   7     3170.69     3306.00     99.08 o 
  -2   9   7     1713.36     1542.98     68.05 o 
  -1   9   7     2456.95     2367.42     83.31 o 
   0   9   7      299.33      302.50     48.07 o 
   1   9   7     3199.55     3285.49     88.88 o 
   2   9   7       88.79       81.29     29.70 o 
   3   9   7     3683.68     3740.18    120.54 o 
   4   9   7        3.78      -18.34     24.53 o 
   5   9   7     2236.33     2320.77     99.68 o 
   6   9   7     1180.05     1257.98     75.40 o 
   7   9   7     3316.39     3345.24    122.94 o 
   8   9   7      463.27      606.83     68.56 o 
   9   9   7      387.29      443.71     62.34 o 
  -8  10   7     1650.44     1641.02     90.52 o 
  -7  10   7       57.56       82.80     33.80 o 
  -6  10   7      220.44      202.77     46.25 o 
  -5  10   7       30.48       54.27     34.66 o 
  -4  10   7     5297.01     5521.91    214.97 o 
  -3  10   7      208.19      161.04     37.73 o 
  -2  10   7       52.50        4.53     26.51 o 
  -1  10   7      846.85      931.77     72.87 o 
   0  10   7     5878.74     6033.47    126.89 o 
   1  10   7     2228.59     2139.38     73.59 o 
   2  10   7      102.89      112.75     31.95 o 
   3  10   7      282.62      215.35     45.46 o 
   4  10   7     1102.43     1160.59     73.46 o 
   5  10   7     3830.97     3889.33    133.61 o 
   6  10   7       48.22       30.63     38.24 o 
   7  10   7      650.29      786.96     78.35 o 
   8  10   7       50.43       35.89     39.08 o 
  -7  11   7     2905.59     2900.11    259.97 o 
  -6  11   7      421.67      377.53     72.80 o 
  -5  11   7      414.74      322.69     92.47 o 
  -4  11   7       24.51      -12.20     26.77 o 
  -3  11   7     2321.73     2364.73    115.43 o 
  -2  11   7     2262.93     2344.35     88.18 o 
  -1  11   7      936.94      987.05     58.91 o 
   0  11   7        7.11      -22.45     22.45 o 
   1  11   7       92.54       99.16     31.55 o 
   2  11   7     3461.52     3592.31     98.87 o 
   3  11   7       11.18      -23.87     23.87 o 
   4  11   7      464.81      475.54     88.01 o 
   5  11   7      712.09      780.29     76.62 o 
   6  11   7     1553.58     1680.41     91.31 o 
   7  11   7      930.74     1113.88     91.76 o 
  -5  12   7     2033.83     2017.80    107.59 o 
  -4  12   7        3.03       -4.06     36.26 o 
  -3  12   7      839.25      846.35     81.49 o 
  -2  12   7       33.53       48.94     39.40 o 
  -1  12   7     1743.78     1710.74     91.45 o 
   0  12   7      583.67      631.61     55.46 o 
   1  12   7      278.26      216.26     55.20 o 
   2  12   7      107.49      122.23     35.15 o 
   3  12   7      496.75      535.09     51.22 o 
   4  12   7     2338.10     2488.11     97.69 o 
   5  12   7      281.08      335.56     60.02 o 
  -1  13   7      306.10      310.68     59.43 o 
   0  13   7       26.21        7.83     33.22 o 
   1  13   7     2168.78     2308.07     95.23 o 
   0   0   8    17264.71    17735.86    521.70 o 
   0   1   8      310.37      258.85     37.38 o 
   1   1   8     2122.19     1972.65     72.92 o 
  -1   2   8     2040.36     2050.26     74.63 o 
   0   2   8        0.19      -19.61     19.61 o 
   1   2   8        1.20      -20.26     20.26 o 
   2   2   8      269.17      161.27     33.76 o 
  -2   3   8     2059.96     2142.39     78.31 o 
  -1   3   8       30.10        4.46     23.26 o 
   0   3   8       56.76       70.58     27.22 o 
   1   3   8    15626.23    15187.50    278.91 o 
   2   3   8        0.41      -12.87     22.02 o 
   3   3   8     3602.76     3377.01     97.79 o 
  -3   4   8        8.17       16.95     24.35 o 
  -2   4   8     4777.08     4935.51    120.28 o 
  -1   4   8       18.67      -20.06     21.58 o 
   0   4   8    13162.64    13145.31    215.23 o 
   1   4   8       76.85       87.16     29.67 o 
   2   4   8     2832.03     2779.68     88.53 o 
   3   4   8     1000.45      936.41     55.47 o 
   4   4   8     9846.43     9797.99    181.30 o 
  -4   5   8      391.91      420.81     46.92 o 
  -3   5   8    14103.07    14169.73    228.69 o 
  -2   5   8      164.58      169.17     35.20 o 
  -1   5   8      101.58       40.45     26.91 o 
   0   5   8     1062.25     1141.52     64.72 o 
   1   5   8     1524.44     1476.96     65.43 o 
   2   5   8     1730.00     1748.54     62.08 o 
   3   5   8      238.67      158.06     33.68 o 
   4   5   8      506.84      518.79     50.36 o 
   5   5   8       40.84       43.00     30.94 o 
  -5   6   8     1284.40     1311.51     75.36 o 
  -4   6   8      250.04      155.22     62.61 o 
  -3   6   8      225.68      260.50     48.93 o 
  -2   6   8      423.90      395.36     62.14 o 
  -1   6   8     1722.31     1887.34     87.47 o 
   0   6   8        4.34       -8.48     22.58 o 
   1   6   8      293.98      229.10     38.52 o 
   2   6   8     1600.80     1536.56     59.42 o 
   3   6   8     1571.91     1679.20     62.14 o 
   4   6   8     3134.82     3271.61     87.48 o 
   5   6   8       11.35       16.40     30.87 o 
   6   6   8     2698.82     2778.75    110.39 o 
  -6   7   8      150.19      113.27     40.99 o 
  -5   7   8       22.06      -18.71     30.09 o 
  -4   7   8     1353.38     1317.96     77.40 o 
  -3   7   8     2691.23     2627.58    124.27 o 
  -2   7   8      424.01      458.48     57.96 o 
  -1   7   8      565.93      550.68     61.90 o 
   0   7   8      127.76       74.66     31.60 o 
   1   7   8     8778.84     8836.12    302.43 o 
   2   7   8       68.51       38.15     27.34 o 
   3   7   8        0.58      -22.59     22.59 o 
   4   7   8       74.84       61.93     28.28 o 
   5   7   8     9129.28     9170.76    180.87 o 
   6   7   8      136.49      194.24     48.50 o 
   7   7   8        5.12      -15.58     34.07 o 
  -7   8   8      286.57      234.28     69.42 o 
  -6   8   8     4005.98     4083.07    175.42 o 
  -5   8   8      143.83       60.59     47.94 o 
  -4   8   8      824.51      920.90     84.69 o 
  -3   8   8       18.93       12.85     31.20 o 
  -2   8   8     8366.28     8291.46    200.27 o 
  -1   8   8       18.25       14.26     33.62 o 
   0   8   8     1189.85     1176.03     62.05 o 
   1   8   8      368.41      425.33     49.54 o 
   2   8   8     6138.84     6426.67    184.69 o 
   3   8   8     1750.21     1666.69     73.78 o 
   4   8   8      940.93     1006.62     76.52 o 
   5   8   8      157.00      180.93     52.11 o 
   6   8   8     1316.54     1219.14     76.58 o 
   7   8   8     2262.16     2362.36    105.42 o 
   8   8   8        2.21       -0.88     40.38 o 
  -7   9   8     2487.24     2401.08    108.75 o 
  -6   9   8        0.95      -28.24     32.48 o 
  -5   9   8     3020.43     2955.41    118.97 o 
  -4   9   8     1206.54     1228.94     77.00 o 
  -3   9   8     3882.88     3787.96    214.77 o 
  -2   9   8        3.35       -5.10     33.56 o 
  -1   9   8     1236.98     1069.02     60.73 o 
   0   9   8     2367.82     2350.26     88.06 o 
   1   9   8       80.23       14.13     27.58 o 
   2   9   8      288.51      218.32     41.43 o 
   3   9   8      848.09      929.32     68.25 o 
   4   9   8     1710.45     1780.03     91.94 o 
   5   9   8      532.80      633.33     71.28 o 
   6   9   8      362.84      486.18     66.17 o 
   7   9   8       32.37       39.71     39.84 o 
  -5  10   8      233.94      267.51     57.85 o 
  -4  10   8      335.63      374.22     59.76 o 
  -3  10   8     1341.19     1375.51     81.88 o 
  -2  10   8       15.09       31.20     35.53 o 
  -1  10   8      402.40      441.28     53.64 o 
   0  10   8       36.04       13.27     29.92 o 
   1  10   8     1260.13     1230.44     60.41 o 
   2  10   8     3970.11     4053.19    107.83 o 
   3  10   8      405.93      400.96     51.94 o 
   4  10   8     1137.96     1177.66     82.77 o 
   5  10   8       74.73      105.08     56.85 o 
  -3  11   8     1336.37     1329.46     87.91 o 
  -2  11   8       73.20       53.39     33.63 o 
  -1  11   8     3013.12     3096.29    106.45 o 
   0  11   8      192.48      160.07     40.45 o 
   1  11   8     2601.00     2711.58     89.71 o 
   2  11   8      248.83      244.76     45.16 o 
   3  11   8     2206.95     2169.36     91.80 o 
   0   1   9     4011.75     4030.01    112.93 o 
   1   1   9      247.30      186.02     38.02 o 
  -1   2   9       54.25       34.68     27.59 o 
   0   2   9      417.20      277.59     43.62 o 
   1   2   9     1009.97      980.26    104.86 o 
   2   2   9     2338.77     2243.21     83.85 o 
  -2   3   9     1873.20     1778.19     99.79 o 
  -1   3   9     1579.82     1602.60     71.83 o 
   0   3   9     5579.41     5403.20    132.75 o 
   1   3   9       88.20       66.22     35.64 o 
   2   3   9     1891.99     1775.49     75.62 o 
   3   3   9      433.08      392.33     47.81 o 
  -3   4   9     9424.63     9548.03    186.91 o 
  -2   4   9       91.56       44.36     28.16 o 
  -1   4   9       86.35       45.61     28.22 o 
   0   4   9        8.75       -6.58     25.31 o 
   1   4   9     6435.74     6686.82    150.78 o 
   2   4   9      629.06      592.10     57.36 o 
   3   4   9      765.19      642.91     74.98 o 
   4   4   9       70.76       27.03     28.31 o 
  -4   5   9     1674.28     1565.70     84.89 o 
  -3   5   9      264.64      268.84     97.14 o 
  -2   5   9     4356.61     4332.83    131.01 o 
  -1   5   9      315.60      220.61     41.13 o 
   0   5   9     1460.80     1308.51     65.57 o 
   1   5   9      102.64       94.85     33.61 o 
   2   5   9      298.94      222.19     40.42 o 
   3   5   9     1365.68     1339.56     78.52 o 
   4   5   9       21.61        5.57     26.24 o 
   5   5   9      161.62      140.68     42.56 o 
  -5   6   9      152.62      168.01     46.24 o 
  -4   6   9      410.21      432.55     60.58 o 
  -3   6   9     1079.12     1056.84     75.68 o 
  -2   6   9      868.58      890.71     85.32 o 
  -1   6   9        8.22      -11.34     30.72 o 
   0   6   9      320.29      250.89     50.28 o 
   1   6   9      812.60      795.24     79.44 o 
   2   6   9      350.61      288.97     44.70 o 
   3   6   9      122.57       88.29     34.16 o 
   4   6   9      100.93      107.15     42.27 o 
   5   6   9     4355.85     4104.25    148.96 o 
   6   6   9       95.26       39.99     36.89 o 
  -6   7   9       61.84       48.06     40.23 o 
  -5   7   9      411.02      295.17     57.68 o 
  -4   7   9      204.83      172.44     48.02 o 
  -3   7   9        6.79       -9.17     32.33 o 
  -2   7   9     3081.49     2967.53    119.42 o 
  -1   7   9      655.28      719.30     75.46 o 
   0   7   9     1096.33     1121.45     74.42 o 
   1   7   9       34.49       39.08     35.97 o 
   2   7   9     5419.20     5353.50    161.83 o 
   3   7   9       55.16       52.01     36.65 o 
   4   7   9     2523.45     2634.58    140.47 o 
   5   7   9       41.07      102.94     49.09 o 
   6   7   9     4011.34     3729.07    236.38 o 
  -5   8   9     2375.06     2423.57    111.74 o 
  -4   8   9       23.01      -16.62     34.42 o 
  -3   8   9     5319.61     5156.28    165.67 o 
  -2   8   9       35.45       44.57     39.00 o 
  -1   8   9     2791.10     2940.96    130.05 o 
   0   8   9       14.93      -30.03     32.48 o 
   1   8   9     3874.08     3911.72    138.49 o 
   2   8   9      170.46      170.04     49.18 o 
   3   8   9      984.33     1140.55     81.44 o 
   4   8   9      264.96      309.34     70.79 o 
   5   8   9     1054.10     1056.17    111.16 o 
  -3   9   9       19.45       41.26     39.95 o 
  -2   9   9     4380.12     4493.51    152.78 o 
  -1   9   9      247.40      242.15     55.34 o 
   0   9   9        5.43        7.61     36.74 o 
   1   9   9       62.14       17.77     38.94 o 
   2   9   9      135.03       92.83     38.83 o 
   3   9   9      735.76      927.20     85.94 o 
   0   0  10     7139.77     7154.52    329.23 o 
   0   1  10        9.03        5.00     27.92 o 
   1   1  10     1295.57     1212.63     66.13 o 
  -1   2  10      105.00       79.87     33.46 o 
   0   2  10       78.25       46.29     31.35 o 
   1   2  10       63.11       51.30     31.79 o 
   2   2  10       57.54       -2.62     29.56 o 
  -2   3  10       11.74      -27.54     27.54 o 
  -1   3  10      172.69      135.42     37.61 o 
   0   3  10        4.10       18.86     28.36 o 
   1   3  10     6013.29     6009.77    149.13 o 
   2   3  10        2.44      -26.53     26.53 o 
   3   3  10     2133.14     2097.81    101.33 o 
  -3   4  10        8.02        8.88     29.81 o 
  -2   4  10     2970.71     3099.92    105.70 o 
  -1   4  10        1.26       -3.42     28.15 o 
   0   4  10     4893.43     4843.43    133.87 o 
   1   4  10       24.56        1.09     29.69 o 
   2   4  10      933.63      977.56     69.32 o 
   3   4  10       15.29      -17.95     29.28 o 
   4   4  10     3257.09     3315.46    130.33 o 
  -4   5  10        3.72       -4.84     36.76 o 
  -3   5  10     5536.62     5813.91    223.73 o 
  -2   5  10        2.15       -3.88     34.54 o 
  -1   5  10       65.32       33.96     38.74 o 
   0   5  10      171.99      138.79     38.40 o 
   1   5  10     1198.90     1194.25     70.69 o 
   2   5  10        7.35      -28.86     28.86 o 
   3   5  10       57.03       10.73     32.12 o 
   4   5  10      127.08       64.07     41.00 o 
  -2   6  10       23.48       -8.35     34.38 o 
  -1   6  10      213.35      111.62     48.92 o 
   0   6  10        1.02      -27.32     35.93 o 
   1   6  10        7.19       17.19     37.02 o 
   2   6  10      932.93      843.63     91.67 o 
                                                 
